# Supplementary material for: Generating EQ-5D-5L health utility scores from BASDAI and BASFI: a mapping study in patients with axial spondyloarthritis using longitudinal UK registry data
Source: Eur J Health Econ. 2022 Feb 3;23(8):1357–69. doi: 10.1007/s10198-022-01429-x (PMC9550731; doi:10.1007/s10198-022-01429-x)
Supplement: Supplementary file 2 — Supplementary file2 (XLSX 262 KB) [file 10198_2022_1429_MOESM2_ESM.xlsx]

## Sheet: ALDVMM-4 (+ sq. terms no gap)
Example calculation using the coefficients of the ALDVMM-4 model (no truncation point/gap, main effects + squared terms) to estimate EQ-5D-5L utility values
To further allow individuals wanting to apply our estimated model in practice we provide an example calculation using the coefficients detailed in the supplementary appendix
User Inputs
age	basdai	basfi	basdai2	basfi2	age2
51	0	0	0	0	2601				e.g. for the best BASAI/BASFI health state (score)
51	10	10	100	100	2601				e.g. for the worst BASAI/BASFI health state (score)
									etc…
Example calculation
a	b	c	ProbC1	ProbC2	ProbC3	ProbC4	Temp1	Temp2	Temp3	Temp4	a1	b1	a2	b2	a3	b3	a4	b4	tmptop1	tmpbot1	tmptop2	tmpbot2	tmptop3	tmpbot3	tmptop4	tmpbot4	E1	E2	E3	E4	EQ-5D-5L
846.595	4057.34	0.843711	0.172571	0.827053	0.000171983	0.000203841	0.972061	2.8811	0.564053	0.710768	0.387601	-17.4391	-1.8811	-3.1661	2.39176	-4.65821	8.94499	-30.7958	0.370073	-0.650844	0.0653467	-0.0292065	0.0228331	-0.991615	1.68402e-18	-1	0.16483	0.802077	9.69203e-05	0.000144884	0.967148
0.444345	2.73251e-28	19.0875	0.0216417	1.33086e-29	0.929654	0.0487047	0.605904	2.8811	-0.0363896	0.434088	5.46726	-12.3595	-1.8811	-3.1661	5.68601	-1.36397	17.5018	-22.239	1.28875e-07	-1	0.0653467	-0.0292065	-0.157372	-0.913711	1.21849e-67	-1	0.0131128	1.29067e-29	-0.0271065	0.0211421	0.00714843
The above user inputs and calculation rows and columns can be expanded to accommodate further data/cases

## Sheet: OPROBIT(+sq. terms) 
Example calculation using the coefficients of the Response mapping model (Oprobit, main effects + squared terms) to estimate EQ-5D-5L utility values																		mobility	selfcare	usualc actitivites	pain discomfort	anxiety depression
To further allow individuals wanting to apply our estimated model in practice we provide an example calculation using the coefficients detailed in the supplementary appendix																	basdai	0.235685	0.0398732	0.309067	0.58929	0.230655
User Inputs																	basfi	0.207819	0.200967	0.250081	0.082494	0.0300857
																	age	-0.0313015	-0.0002391	-0.0100238	-0.0073147	-0.0068887
age	basdai	basfi	basdai2	basfi2	age2												basdai2	-0.0110979	0.0007134	-0.0098646	-0.0017933	-0.0050989
51	0	0	0	0	2601				e.g. for the best BASAI/BASFI health state (score)								basfi2	0.0167081	0.024997	0.0086977	0.0072249	0.0071404
51	10	10	100	100	2601				e.g. for the worst BASAI/BASFI health state (score)								age2	0.00031365	-7.1e-05	4.3e-05	7.27e-06	-7.66e-05
									etc…								cut1	0.768602	1.91457	1.10452	-0.235461	0.451497
																	cut2	2.06875	3.15443	2.71292	2.22475	1.48919
																	cut3	3.57293	4.66923	4.20389	4.11397	2.57971
																	cut4	5.59149	6.01436	5.5932	5.70587	3.35132
			Mobility (probability of responses 1-5)				Self-care (probability or responses 1-5)					Usual activities (probability or responses 1-5)					Pain/Discomfort (probability or responses 1-5)					Anxiety/Depression (probability or responses 1-5)
		1	2	3	4	5	1	2	3	4	5	1	2	3	4	5	1	2	3	4	5	1	2	3	4	5	EQ-5D-5L
reponse level 'utility weight/coefficient'(from the published current England EQ-5D-5L value set)		0	0.058	0.076	0.207	0.274	0	0.05	0.08	0.164	0.203	0	0.05	0.063	0.162	0.184	0	0.063	0.084	0.276	0.335	0	0.078	0.104	0.285	0.289
BASDAI		0	0	0	0		0	0	0	0		0	0	0	0		0	0	0	0		0	0	0	0
BASFI		0	0	0	0		0	0	0	0		0	0	0	0		0	0	0	0		0	0	0	0
Age		-1.59638	-1.59638	-1.59638	-1.59638		-0.0121941	-0.0121941	-0.0121941	-0.0121941		-0.511214	-0.511214	-0.511214	-0.511214		-0.37305	-0.37305	-0.37305	-0.37305		-0.351324	-0.351324	-0.351324	-0.351324
BASDAI2		0	0	0	0		0	0	0	0		0	0	0	0		0	0	0	0		0	0	0	0
BASFI2		0	0	0	0		0	0	0	0		0	0	0	0		0	0	0	0		0	0	0	0
Age2		0.823217	0.823217	0.823217	0.823217		-0.184671	-0.184671	-0.184671	-0.184671		0.111843	0.111843	0.111843	0.111843		0.0189093	0.0189093	0.0189093	0.0189093		-0.199237	-0.199237	-0.199237	-0.199237
cut 1-4		0.768602	2.06875	3.57293	5.59149		1.91457	3.15443	4.66923	6.01436		1.10452	2.71292	4.20389	5.5932		-0.235461	2.22475	4.11397	5.70587		0.451497	1.48919	2.57971	3.35132
		-1.54176	-2.84191	-4.34609	-6.36465		-2.11143	-3.35129	-4.8661	-6.21122		-1.50389	-3.11229	-4.60326	-5.99257		-0.118679	-2.57889	-4.46811	-6.06001		-1.00206	-2.03975	-3.13027	-3.90188
normprob		0.0615657	0.00224223	6.92916e-06	9.78665e-11		0.0173677	0.000402179	5.69118e-07	2.62867e-10		0.0663053	0.000928211	2.07965e-06	1.03274e-09		0.452765	0.00495593	3.94568e-06	6.80581e-10		0.158158	0.0206874	0.000873216	4.77234e-05
		0.938434	0.997758	0.999993	1		0.982632	0.999598	0.999999	1		0.933695	0.999072	0.999998	1		0.547235	0.995044	0.999996	1		0.841842	0.979313	0.999127	0.999952
probabilites		0.938434	0.0593235	0.0022353	6.92906e-06	9.78665e-11	0.982632	0.0169655	0.000401609	5.68855e-07	2.62867e-10	0.933695	0.065377	0.000926131	2.07862e-06	1.03274e-09	0.547235	0.447809	0.00495198	3.945e-06	6.8058e-10	0.841842	0.13747	0.0198142	0.000825492	4.77234e-05
weighted response/utility check		0.00361208					0.000880497					0.00332754					0.028629					0.0130324					0.950518
